# Supplementary material for: Mapping Geographic Trends in Early Childhood Social, Emotional, and Behavioural Difficulties in Glasgow: 2010–2017
Source: Int J Environ Res Public Health. 2022 Sep 13;19(18):11520. doi: 10.3390/ijerph191811520 (PMC9516987; doi:10.3390/ijerph191811520)
Supplement: Supplementary file 1 [file ijerph-19-11520-s001.zip]

Archive with 1 entries (1 files):
- ijerph-1832013-supplementary.pdf
